# Supplementary material for: Differences in Offending Behaviors, Aggression, Substance Use, and Mental Health Problems between Male Drug Dealers and Non-Drug Dealers in Belgian Youth Detention Centers
Source: Int J Environ Res Public Health. 2022 Dec 7;19(24):16390. doi: 10.3390/ijerph192416390 (PMC9778352; doi:10.3390/ijerph192416390)
Supplement: Supplementary file 1 [file ijerph-19-16390-s001.zip]

Archive with 1 entries (1 files):
- ijerph-2010520-supplementary.pdf
